# Supplementary material for: hadge: a comprehensive pipeline for donor deconvolution in single-cell studies
Source: Genome Biol. 2024 Apr 26;25:109. doi: 10.1186/s13059-024-03249-z (PMC11055383; doi:10.1186/s13059-024-03249-z)
Supplement: Supplementary file 2 — Additional file 2: Supplementary table containing the donor assignments per dataset and tool. [file 13059_2024_3249_MOESM2_ESM.xlsx]

## Sheet: mpxMS_gx12_assignment
Barcode

## Sheet: mpxMS_gx12_classification
Barcode

## Sheet: mpxMS_gx38_assignment
Barcode

## Sheet: mpxMS_gx38_classification
Barcode
